# Supplementary material for: Integrated analysis of fibroblasts molecular features in papillary thyroid cancer combining single-cell and bulk RNA sequencing technology
Source: Front Endocrinol (Lausanne). 2022 Oct 26;13:1019072. doi: 10.3389/fendo.2022.1019072 (PMC9643292; doi:10.3389/fendo.2022.1019072)
Supplement: Supplementary file 5 [file Table_1.xlsx]

## Sheet: Sheet1
Supplementary table 1. The list of fibroblast specific genes.
gene	pct.1	pct.2	p_val	avg_log2FC	p_val_adj
CFD	0.752	0.151	3.00963e-77	6.51054	6.01925e-74
DCN	0.937	0.063	5.7714e-217	6.48102	1.15428e-213
GSN	0.995	0.184	2.76563e-180	6.06651	5.53126e-177
MGP	0.995	0.184	6.2266e-194	5.73115	1.24532e-190
IGFBP7	0.82	0.161	1.62788e-96	5.64015	3.25576e-93
IGFBP6	0.946	0.123	2.59815e-189	5.12268	5.1963e-186
RGS5	0.842	0.122	3.46184e-195	5.02917	6.92368e-192
MFAP4	0.901	0.025	0	4.73416	0
LUM	0.923	0.024	2.14293e-254	4.60264	4.28586e-251
APOD	0.883	0.137	1.40005e-204	4.52287	2.8001e-201
CST3	1	0.23	1.86333e-166	4.41082	3.72666e-163
COL1A2	0.883	0.041	1.16689e-179	4.19379	2.33378e-176
FBLN1	0.905	0.021	2.16265e-283	4.15959	4.32529e-280
IGFBP5	0.694	0.024	1.54511e-74	4.14773	3.09021e-71
CCDC80	0.883	0.014	0	4.13545	0
SPARCL1	0.986	0.064	0	4.09371	0
MFAP5	0.716	0.028	5.63374e-106	3.99284	1.12675e-102
SERPING1	0.977	0.042	0	3.78094	0
PLAC9	0.964	0.073	3.25011e-267	3.66775	6.50021e-264
IFITM3	0.973	0.231	1.97992e-148	3.54079	3.95984e-145
SLPI	0.779	0.03	6.8586e-230	3.51353	1.37172e-226
TIMP3	0.82	0.026	1.55921e-206	3.46431	3.11842e-203
FSTL1	0.676	0.014	3.37229e-76	3.42328	6.74459e-73
C1S	0.811	0.025	5.16469e-282	3.40779	1.03294e-278
COL3A1	0.82	0.027	2.58749e-150	3.39697	5.17498e-147
COL6A2	0.892	0.117	6.05247e-162	3.38734	1.21049e-158
C1R	0.712	0.071	1.24562e-90	3.23124	2.49124e-87
SFRP2	0.518	0.016	1.3943e-20	3.22865	2.7886e-17
CALD1	0.932	0.107	1.63113e-220	3.20408	3.26226e-217
TIMP1	0.923	0.195	1.49189e-117	3.20066	2.98378e-114
CTGF	0.716	0.128	3.13385e-77	3.19941	6.2677e-74
CEBPD	0.847	0.152	1.55718e-102	3.19883	3.11437e-99
CYR61	0.707	0.084	2.32188e-81	3.14567	4.64377e-78
GPX3	0.775	0.086	9.41123e-86	3.12757	1.88225e-82
CPE	0.829	0.047	3.8875e-188	3.12596	7.77499e-185
SPARC	0.851	0.073	6.58455e-171	3.11937	1.31691e-167
COL1A1	0.784	0.102	3.12353e-105	3.11775	6.24707e-102
PLA2G2A	0.761	0.016	0	3.09951	0
LHFP	0.766	0.121	1.28945e-116	3.09143	2.5789e-113
TAGLN	0.865	0.143	7.50195e-185	3.0502	1.50039e-181
SERPINF1	0.919	0.126	1.66693e-168	3.04674	3.33386e-165
IFI27	0.869	0.175	4.02532e-112	2.94049	8.05065e-109
ADH1B	0.703	0.004	0	2.91331	0
APOE	0.793	0.17	1.19047e-102	2.90495	2.38095e-99
FN1	0.788	0.096	6.26672e-94	2.84182	1.25334e-90
EGR1	0.784	0.393	3.2398e-51	2.83567	6.47959e-48
ADIRF	0.698	0.081	3.27697e-53	2.81352	6.55394e-50
TPM1	0.802	0.199	2.05371e-84	2.8105	4.10742e-81
CD63	0.986	0.4	2.83503e-135	2.79551	5.67005e-132
NDUFA4L2	0.401	0.089	0.00413431	2.76998	1
FBN1	0.608	0.013	3.74079e-83	2.72637	7.48159e-80
SEPP1	0.842	0.124	4.26956e-150	2.71842	8.53912e-147
SOD3	0.806	0.058	2.54302e-206	2.70531	5.08605e-203
FBLN2	0.707	0.094	4.08198e-83	2.7035	8.16396e-80
PI16	0.766	0.071	1.08963e-136	2.62603	2.17925e-133
PCOLCE	0.815	0.088	7.0169e-129	2.60121	1.40338e-125
NNMT	0.703	0.008	2.60682e-124	2.59982	5.21363e-121
CLU	0.716	0.126	1.39545e-56	2.58128	2.7909e-53
TPPP3	0.698	0.06	5.93569e-116	2.52861	1.18714e-112
TNXB	0.842	0.033	0	2.49897	0
CD9	0.649	0.203	1.39325e-23	2.48819	2.78649e-20
THY1	0.721	0.016	1.78575e-183	2.47154	3.57151e-180
MT1A	0.514	0.236	7.82853e-08	2.46275	0.000156571
COL6A1	0.865	0.081	8.81608e-236	2.433	1.76322e-232
LTBP4	0.698	0.249	1.9272e-36	2.42328	3.85439e-33
PDGFRB	0.851	0.052	0	2.41388	0
PMP22	0.793	0.06	8.18972e-147	2.41225	1.63794e-143
CFH	0.775	0.126	3.42272e-91	2.40652	6.84544e-88
RAMP2	0.847	0.027	3.41982e-250	2.39641	6.83964e-247
TSC22D1	0.901	0.288	5.20359e-116	2.39633	1.04072e-112
PDGFRL	0.586	0.043	7.28821e-62	2.35752	1.45764e-58
HTRA3	0.617	0.014	8.31117e-115	2.34307	1.66223e-111
MYL9	0.671	0.067	6.64358e-55	2.33835	1.32872e-51
ANXA2	0.851	0.343	2.2092e-73	2.3284	4.41841e-70
PROCR	0.865	0.071	8.50065e-221	2.32591	1.70013e-217
PSAP	0.95	0.407	7.22459e-94	2.30072	1.44492e-90
CYP4B1	0.635	0.013	0	2.29385	0
KLF4	0.559	0.292	3.8313e-07	2.29003	0.000766259
SEMA3C	0.59	0.027	2.52888e-126	2.2699	5.05775e-123
GPNMB	0.707	0.03	2.0891e-158	2.26198	4.1782e-155
EFEMP1	0.721	0.029	1.2299e-206	2.25809	2.45981e-203
C3	0.721	0.105	3.39955e-77	2.25067	6.79909e-74
LGALS1	0.95	0.476	3.02639e-98	2.23282	6.05277e-95
MMP2	0.649	0.022	7.36059e-85	2.2271	1.47212e-81
FRZB	0.838	0.004	0	2.21712	0
DSTN	0.901	0.346	3.04571e-78	2.20649	6.09143e-75
WBP5	0.73	0.179	2.94824e-63	2.18694	5.89649e-60
MGST1	0.842	0.065	3.10133e-186	2.17532	6.20265e-183
S100A13	0.838	0.119	6.10476e-122	2.1721	1.22095e-118
PCOLCE2	0.712	0.001	0	2.14684	0
FBLN5	0.82	0.221	1.82232e-116	2.13564	3.64464e-113
MFGE8	0.667	0.17	8.07296e-36	2.11064	1.61459e-32
GNG11	0.91	0.111	2.53751e-199	2.10437	5.07503e-196
COL6A3	0.559	0.082	2.89934e-27	2.08096	5.79868e-24
BGN	0.586	0.006	2.41228e-128	2.07279	4.82456e-125
CRYAB	0.806	0.072	3.78032e-156	2.06365	7.56065e-153
PRELP	0.586	0.007	4.63312e-69	2.05097	9.26623e-66
ID3	0.703	0.352	5.52755e-27	2.04635	1.10551e-23
SFRP4	0.383	0.018	0.00636003	2.03645	1
MEG3	0.559	0.025	1.29477e-114	2.03061	2.58954e-111
