# Supplementary material for: Integrated analysis of fibroblasts molecular features in papillary thyroid cancer combining single-cell and bulk RNA sequencing technology
Source: Front Endocrinol (Lausanne). 2022 Oct 26;13:1019072. doi: 10.3389/fendo.2022.1019072 (PMC9643292; doi:10.3389/fendo.2022.1019072)
Supplement: Supplementary file 6 [file Table_2.xlsx]

## Sheet: Sheet1
Supplementary table 2. The list of DEGs between high- and low- fibrosis score groups.
Gene	lowMean	highMean	logFC	pValue	fdr	change
WT1	5.68506	8.05002	0.501818	4.25e-15	5.8e-13	UP
RP11-114H23.2	5.03463	7.13081	0.50218	8.93e-07	1.03e-05	UP
RP11-238K6.1	4.19373	5.94448	0.503316	8.7e-06	7.27e-05	UP
DIO3	6.76567	9.60193	0.505093	3e-15	4.31e-13	UP
GS1-72M22.1	4.04486	5.75455	0.508613	1.75e-06	1.83e-05	UP
CTD-2016O11.1	6.28808	8.96846	0.512242	1.29e-10	4.6e-09	UP
AC009238.8	4.68474	6.68588	0.513146	1.12e-05	9.06e-05	UP
AKR1B15	6.58284	9.4192	0.516894	2.46e-18	7.78e-16	UP
AC003986.6	3.77644	5.40747	0.517928	2.79e-06	2.75e-05	UP
LINC01133	5.68556	8.14809	0.51916	1.59e-11	7.3e-10	UP
RP11-17E3.1	3.83213	5.49941	0.521129	0.000425806	0.0020317	UP
SCGB3A2	5.39699	7.74861	0.521781	2.15e-06	2.19e-05	UP
RP11-248B24.1	3.35283	4.81882	0.523303	3.09e-05	0.000217219	UP
RP11-305F18.1	4.20964	6.06492	0.526791	4.75e-05	0.000313223	UP
IGF2BP1	4.40816	6.36006	0.528865	2.16e-13	1.71e-11	UP
RP11-343P9.1	3.9065	5.65134	0.532717	0.000159149	0.000877569	UP
CFHR1	3.08528	4.47082	0.535139	0.000192848	0.00103112	UP
TNP1	4.29407	6.22503	0.535736	9.8e-06	8.08e-05	UP
LINC00994	3.30201	4.79754	0.538952	0.000217214	0.00113884	UP
AC112715.2	3.97142	5.77455	0.540052	2.63e-05	0.000189051	UP
SMPX	3.72923	5.42806	0.541558	7.96e-05	0.000488692	UP
C14orf180	3.94294	5.74316	0.542572	1.45e-06	1.56e-05	UP
KLKP1	4.64438	6.7664	0.542901	1.79e-08	3.42e-07	UP
GRID2	3.8226	5.56925	0.54293	1.05e-10	3.88e-09	UP
HOXC-AS2	3.66737	5.34506	0.54346	2.21e-06	2.24e-05	UP
C18orf42	3.42964	5.00139	0.544273	0.000267293	0.0013613	UP
EPHA5-AS1	4.07556	5.95087	0.5461	0.000121934	0.000701291	UP
AC009238.7	3.95991	5.78465	0.546762	6.67e-05	0.000419851	UP
RP11-724M22.1	3.71532	5.42896	0.54719	6.55e-05	0.000413499	UP
LINC01519	3.5051	5.1251	0.548123	1.3e-05	0.000103279	UP
OPRK1	4.0834	5.97128	0.548269	7.75e-10	2.22e-08	UP
HNRNPA3P14	3.4234	5.00667	0.548422	4.2e-05	0.000281526	UP
PAPOLB	2.52532	3.69779	0.550197	0.000297499	0.00149024	UP
SALRNA1	3.74882	5.50054	0.553137	1.79e-06	1.87e-05	UP
SLC5A7	5.06444	7.43714	0.554346	1.39e-08	2.74e-07	UP
RP11-731F5.1	4.3605	6.40575	0.554874	1.39e-05	0.000109998	UP
SLC6A15	3.42804	5.03795	0.555451	3.12e-06	3.03e-05	UP
LINC01384	6.26199	9.20738	0.55617	5.61e-10	1.69e-08	UP
ISL1	4.22802	6.22333	0.557705	1.12e-06	1.24e-05	UP
RP11-95M15.2	4.22245	6.226	0.560224	1.32e-08	2.63e-07	UP
ODAM	6.29394	9.29894	0.563104	3.83e-09	8.95e-08	UP
PTGFR	6.02333	8.89943	0.563152	5.95e-21	3.29e-18	UP
ZIC1	2.62287	3.8801	0.564947	0.00017153	0.000935457	UP
SAA2-SAA4	3.9727	5.90556	0.571953	2.48e-05	0.000179624	UP
KB-1448A5.1	4.92684	7.33145	0.573436	7.3e-09	1.56e-07	UP
KRT2	3.76308	5.60112	0.573801	1.5e-07	2.19e-06	UP
GUCA1A	3.21314	4.78687	0.575098	3.46e-06	3.31e-05	UP
CTB-78F1.2	3.90518	5.8299	0.578083	0.000101048	0.000597763	UP
RP11-720N19.1	3.80134	5.67598	0.578363	8.91e-06	7.43e-05	UP
IGF2-AS	3.84966	5.75761	0.580741	2.86e-08	5.18e-07	UP
RP11-514D23.3	4.16822	6.23794	0.581637	2.92e-06	2.86e-05	UP
RP11-71G12.1	4.12935	6.19929	0.586189	3.68e-05	0.00025104	UP
RP11-63N8.3	3.82429	5.74678	0.587562	3.96e-06	3.72e-05	UP
CLLU1	3.33963	5.03325	0.591802	5.65e-09	1.26e-07	UP
INSRR	4.86421	7.34497	0.594549	1.67e-15	2.58e-13	UP
FDCSP	5.6736	8.57173	0.595324	2.18e-05	0.000161843	UP
BPIFB4	3.34459	5.0542	0.595654	2.27e-05	0.000167335	UP
RP11-12A2.3	4.77689	7.2263	0.597185	3.65e-11	1.54e-09	UP
GADL1	2.93243	4.44595	0.600396	2.6e-06	2.59e-05	UP
WTAPP1	3.11638	4.73857	0.604582	2.21e-05	0.000163642	UP
TFF1	5.38854	8.20362	0.606366	3.52e-08	6.2e-07	UP
PAX1	5.3781	8.19818	0.608209	1.45e-12	8.69e-11	UP
RP11-57C13.6	5.32452	8.11911	0.608669	1.92e-10	6.51e-09	UP
GATA4	2.61747	3.99185	0.608886	6.44e-05	0.00040752	UP
WFDC12	4.14221	6.36141	0.618944	2.25e-06	2.28e-05	UP
RP11-716O23.2	4.21205	6.4758	0.620534	6.48e-09	1.41e-07	UP
RP11-459C13.1	5.37609	8.27945	0.622978	6.41e-09	1.4e-07	UP
CH17-360D5.3	4.18726	6.45425	0.624241	5.21e-06	4.71e-05	UP
RP11-355N15.1	3.23259	4.98417	0.624661	3.06e-06	2.97e-05	UP
RP11-290O12.2	4.82559	7.45385	0.62728	6.39e-14	6.05e-12	UP
ADH1A	3.07845	4.7559	0.627514	1.41e-05	0.000110766	UP
RP11-397O8.7	3.90732	6.04673	0.629977	5.14e-07	6.34e-06	UP
MMP3	4.80812	7.45609	0.632945	9.08e-10	2.56e-08	UP
ANXA13	3.24521	5.03416	0.633437	1.22e-07	1.82e-06	UP
RP11-703I16.3	5.21678	8.09303	0.63352	2.21e-10	7.41e-09	UP
HCN1	3.56043	5.52368	0.633577	6.05e-11	2.4e-09	UP
FGF16	5.02529	7.81216	0.636515	1.64e-15	2.54e-13	UP
RP11-1042B17.3	3.61716	5.63943	0.64069	1.74e-07	2.5e-06	UP
TBX5	6.07752	9.49338	0.643439	1.88e-20	8.96e-18	UP
RP11-400N13.3	4.94852	7.73986	0.64531	1.37e-08	2.7e-07	UP
LINC00922	3.66742	5.74324	0.647099	2.47e-08	4.56e-07	UP
HOXA6	2.87662	4.51286	0.649668	3.54e-05	0.000243021	UP
RP11-696F12.1	3.52212	5.52785	0.650276	1.97e-05	0.000148348	UP
RP11-539E17.5	3.53293	5.55582	0.653134	1.73e-05	0.000132357	UP
RP11-567M16.2	4.30911	6.83472	0.665492	1.63e-09	4.27e-08	UP
WFDC5	3.96819	6.2957	0.665888	6.71e-07	7.98e-06	UP
RP11-707A18.1	3.83286	6.10247	0.670972	2.69e-07	3.63e-06	UP
RP11-121E16.1	3.38826	5.41524	0.67648	8.07e-07	9.41e-06	UP
AL035610.1	2.61232	4.17602	0.676799	2.6e-06	2.59e-05	UP
R3HDML	3.22147	5.15676	0.678745	3.51e-06	3.34e-05	UP
LINC01014	3.94166	6.33142	0.683725	1.23e-06	1.35e-05	UP
PITX2	3.13488	5.03767	0.684346	1.6e-08	3.08e-07	UP
LMX1A	3.72492	6.00153	0.688121	3.48e-11	1.48e-09	UP
RP11-77A13.1	3.52092	5.70034	0.695094	2.22e-06	2.25e-05	UP
RP11-114M1.2	3.98931	6.45916	0.695209	7.98e-09	1.69e-07	UP
RP11-301G7.1	4.9732	8.0591	0.696443	1.85e-09	4.76e-08	UP
TFF2	4.70361	7.62365	0.696714	7.47e-09	1.59e-07	UP
CEACAM8	3.88477	6.30045	0.697626	1.09e-09	3e-08	UP
CTD-2196P11.2	3.95538	6.425	0.699882	2.05e-07	2.87e-06	UP
APOA4	3.47003	5.63923	0.700553	1.92e-05	0.000145366	UP
PPY	4.76633	7.75394	0.702052	5.51e-11	2.21e-09	UP
RP1-34H18.1	3.67817	5.99552	0.704897	5.74e-08	9.49e-07	UP
CLEC4M	2.51015	4.11357	0.712615	1.31e-06	1.42e-05	UP
PIP	5.41436	8.87984	0.713742	5.38e-12	2.82e-10	UP
RP11-419L20.2	3.49899	5.74907	0.716391	7.7e-08	1.22e-06	UP
CCL11	3.98333	6.54591	0.716619	8.43e-09	1.77e-07	UP
FRMD7	2.58501	4.24994	0.717271	5.75e-06	5.12e-05	UP
RP11-297J22.1	3.75215	6.17098	0.717783	2.65e-07	3.58e-06	UP
SLN	4.36978	7.19219	0.718872	1.58e-09	4.16e-08	UP
RP4-710M3.2	3.50511	5.79688	0.725816	1.42e-06	1.52e-05	UP
RP11-62I21.1	3.29138	5.45235	0.728184	1.17e-07	1.76e-06	UP
RP11-317B3.2	4.3905	7.27834	0.729226	4.67e-10	1.44e-08	UP
AC005550.3	2.48251	4.14276	0.738792	8.47e-07	9.79e-06	UP
RP11-574O7.1	3.79924	6.35279	0.741681	1.53e-10	5.39e-09	UP
RP4-663N10.1	2.68663	4.52305	0.751498	5.99e-08	9.83e-07	UP
SLC25A15P3	3.74258	6.33385	0.759048	1.75e-06	1.83e-05	UP
LINC01096	4.37646	7.43409	0.764392	1.25e-15	2.04e-13	UP
RXFP2	3.38448	5.76914	0.769421	2.8e-11	1.22e-09	UP
RP11-64B16.4	4.04156	6.91327	0.774455	3.29e-10	1.06e-08	UP
RP11-680F20.9	2.87289	4.91557	0.774856	5.19e-07	6.39e-06	UP
LINC00570	2.65261	4.5612	0.782003	1.74e-07	2.49e-06	UP
RP11-1022B3.1	4.9143	8.50014	0.790502	5.59e-11	2.24e-09	UP
NWD2	3.26103	5.69002	0.803105	1.53e-10	5.37e-09	UP
LINC01561	3.77079	6.61651	0.811202	6.74e-12	3.41e-10	UP
RP11-680F20.5	3.01343	5.30254	0.815278	2.55e-07	3.47e-06	UP
ART2P	3.26844	5.85332	0.840656	1.63e-08	3.14e-07	UP
SPHKAP	3.34211	5.98763	0.841225	4.84e-11	1.97e-09	UP
SERPINB10	2.49162	4.46649	0.842055	5.05e-08	8.52e-07	UP
AC005796.2	3.20291	5.76588	0.848157	1.88e-07	2.66e-06	UP
SLC24A2	4.32748	7.84319	0.857915	3.05e-24	4.87e-21	UP
SERPINA9	3.32235	6.0879	0.873742	4.77e-09	1.08e-07	UP
MYH13	2.02563	3.75714	0.891266	1.09e-08	2.22e-07	UP
RP11-1105O14.1	3.25975	6.0655	0.895864	2.88e-09	7.05e-08	UP
FGF10	4.44152	8.30011	0.902078	3.13e-21	1.89e-18	UP
CTA-941F9.9	3.01179	5.63083	0.902727	6.75e-10	1.98e-08	UP
SERPINA3	2.36649	4.43679	0.906767	2.9e-11	1.25e-09	UP
AF064860.5	3.27442	6.1577	0.911152	3.85e-11	1.61e-09	UP
KCNA1	4.05177	7.62647	0.912461	4.62e-22	3.44e-19	UP
APELA	3.53934	6.74703	0.93077	4.01e-16	7.94e-14	UP
WT1-AS	2.74515	5.25842	0.937744	1.12e-13	9.67e-12	UP
AC011738.4	2.38995	4.62118	0.95128	2.15e-10	7.2e-09	UP
ZCCHC5	2.82773	5.47203	0.952431	1.04e-14	1.22e-12	UP
KERA	3.04449	5.90064	0.954671	2.97e-11	1.28e-09	UP
LINC01121	2.36895	4.64777	0.972293	8.25e-11	3.13e-09	UP
RP11-179B15.6	2.25466	4.5053	0.998711	6.52e-09	1.42e-07	UP
TBX5-AS1	3.78865	7.67107	1.01774	4.07e-25	7.88e-22	UP
RP11-123K19.1	3.2418	6.89127	1.08798	1.14e-13	9.83e-12	UP
DPRXP7	6.40693	3.50351	-0.870831	1.89e-09	4.86e-08	DOWN
PRSS38	4.99039	2.75774	-0.855667	3.42e-08	6.03e-07	DOWN
RP11-507B12.1	8.38227	4.89165	-0.77702	2.94e-11	1.27e-09	DOWN
MIR6722	7.70921	4.63273	-0.734719	1.98e-07	2.78e-06	DOWN
SMIM2-IT1	6.61424	4.10744	-0.687336	1.09e-07	1.65e-06	DOWN
RP11-69G7.1	7.55354	4.7033	-0.683478	7.88e-13	5.22e-11	DOWN
AC007326.9	7.12321	4.438	-0.682616	2.54e-08	4.66e-07	DOWN
RP1-122K4.2	5.59629	3.51695	-0.670147	1.24e-06	1.36e-05	DOWN
OR7E4P	6.1649	3.88422	-0.666454	6.47e-09	1.41e-07	DOWN
CTB-35F21.2	5.26954	3.33234	-0.661139	3.95e-05	0.000267381	DOWN
RP11-540D14.8	4.77334	3.03417	-0.653696	7.63e-06	6.5e-05	DOWN
NOTO	5.84828	3.73475	-0.646998	1.65e-09	4.33e-08	DOWN
RP11-381N20.2	6.4578	4.1565	-0.635672	1.89e-08	3.58e-07	DOWN
TMSB4XP3	8.8202	5.73224	-0.621714	2.34e-07	3.22e-06	DOWN
AL132709.1	7.40554	4.82449	-0.61823	3.05e-09	7.38e-08	DOWN
MIR1250	6.51683	4.24562	-0.618193	9.29e-05	0.000557658	DOWN
RP11-507B12.2	9.90861	6.46175	-0.616759	2.71e-13	2.09e-11	DOWN
FAM230A	3.89598	2.54621	-0.613638	1.24e-06	1.36e-05	DOWN
RP4-560B9.4	5.91016	3.90472	-0.597978	3.11e-07	4.13e-06	DOWN
CTB-147C22.9	6.23936	4.13674	-0.592903	7.44e-05	0.000461422	DOWN
LINC00635	4.92122	3.27773	-0.58632	4.39e-07	5.54e-06	DOWN
GMNC	6.56084	4.43309	-0.565567	9.78e-09	2.02e-07	DOWN
RP11-200K12.2	6.53875	4.42128	-0.564551	9.51e-05	0.000568057	DOWN
OR13C2	5.45344	3.70396	-0.558099	2.61e-06	2.6e-05	DOWN
RP11-83J21.3	5.61062	3.81679	-0.555802	6.17e-05	0.000393007	DOWN
RP11-707P17.1	6.13847	4.19157	-0.550389	1.47e-05	0.000114784	DOWN
RP11-416N4.4	6.71969	4.60413	-0.545467	9.61e-06	7.94e-05	DOWN
ZNF648	5.56736	3.8415	-0.535326	1.07e-06	1.19e-05	DOWN
RP11-843B15.2	5.36596	3.71379	-0.530945	0.000306101	0.00152769	DOWN
RP5-1029K10.2	8.49231	5.89338	-0.527062	3.04e-13	2.32e-11	DOWN
RP5-901A4.4	6.15004	4.27571	-0.524431	0.000155047	0.000860366	DOWN
RP11-108E14.1	5.52757	3.84664	-0.523045	0.000129672	0.000739213	DOWN
RNU6-1206P	8.03224	5.61308	-0.517011	2.55e-05	0.000184101	DOWN
CTD-2291D10.1	6.14967	4.32053	-0.509301	4.2e-07	5.34e-06	DOWN
RP11-944C7.1	5.78098	4.06269	-0.50888	7.99e-05	0.000490352	DOWN
RNU6-101P	6.65547	4.68729	-0.505788	0.000310564	0.00154627	DOWN
RP11-117L5.3	4.72379	3.32925	-0.504745	0.00160645	0.00616129	DOWN
RNASE11	4.48253	3.16097	-0.503944	0.000138872	0.000783915	DOWN
CLRN1-AS1	2.00507	1.41765	-0.500154	0.000305829	0.00152661	DOWN
