# Supplementary material for: Integrated analysis of fibroblasts molecular features in papillary thyroid cancer combining single-cell and bulk RNA sequencing technology
Source: Front Endocrinol (Lausanne). 2022 Oct 26;13:1019072. doi: 10.3389/fendo.2022.1019072 (PMC9643292; doi:10.3389/fendo.2022.1019072)
Supplement: Supplementary file 8 [file Table_4.xlsx]

## Sheet: Sheet1
序号	住院号	姓名	性别（男=1；女=2）	年龄	BMI	身高	体重	超声							甲功							病理						术前FNA			血脂					身高	体重
								直径	边界	A/T	钙化	形态	包膜下	淋巴结是否转移	T3（1.3-3.1）	T4（62-164）	FT3（3.1-6.8）	FT4（12-22）	TSH（0.27-4.2）	TG-Ab（0=阴；1=阳）	TPO-Ab	是否桥本	中央组	侧方	最大肿瘤直径	灶数	包膜	确诊	braf基因	ret基因	游离脂肪酸（FFA）	总胆固醇（TC）	低密度脂蛋白（LDL）	高密度脂蛋白（HDL）1.29-1.55	甘油三酯（TG）
1	816930	梁尚梅	2	48	25.7812	160	66								1.6	77.96	4.03	16.26	4.28	1	1	1	0/6		0.7	2+1（左+右）					0.54	4.25	2.62	1.22	1.41
2	817284	吕春燕	2	37	19.8791	157	49								1.37	77	3.97	14.76	2.98	1	0	1	3/19		0.6						0.14	4.15	2.79	1.26	0.82
3	809680	高彩英	2	56	23.3355	163	62								1.57	74.56	4.94	17.47	1.95	0	0	0	0/4		0.4	1					0.19	4.05	2.32	1.35	1.41
4	817660	丁晔磊	1	42	31.1346	181	102	右13*11	不清		沙砾样	不规则	是	淋巴结大，穿刺转移	1.75	90.13	5.16	14.84	2.47	0	0	0	3/4	4/11	1.2	1+2		是			0.42	5.09	2.36	0.65	5.97
5	818311	李响	1	43	31.5115	169	90	右5.3*6.9	不清	>1	粗大	不规则	是	否	1.87	89.2	5.89	19.82	0.95	0	0		0/4		0.6	1	0	未做			0.43	5.18	3.94	1.11	1.74
6	818910	陈新息	2	55	21.4844	160	55								1.51	76.02	4.04	13.81	1.16	0	1		0/8		嗜酸性腺瘤样增生						0.44	5.65	3.83	1.25	1.52
7	819201	吴雅丽	2	46	19.9481	163	53								1.71	82.18	4.81	16.93	4.52	0	0	1	0/8		0.5	1	0				0.68	3.11	1.74	1.18	0.9
8	819634	陈荣伢	2	58	25.1039	152	58								1.93	94.83	4.81	14.35	3.28	1	0	0	0/3		2.5	1	0				0.25	3.38	1.91	1.26	1.07
9	819626	陶桂兰	2	61	19.8141	162	52								1.61	86.07	4.6	16.41	1.45	0	0	1?	0/8		0.7	1	0				0.19	5.1	3.57	1.39	0.73
10	821404	高二红	2	38	26.3465	163	70								住院未测								3/6	4/4	1.2	1+1		是			0.58	3.56	2.53	0.98	0.76
11	822037	何莲莲	2	31	26.3465	163	70								1.65	87.47	4.18	12.14	2.08	0	0		1/6		0.8	1	1				0.17	3.63	2.04	0.9	2.02
12	822216	曹健	1	31	26.9388	175	82.5								1.86	81.79	5.63	13	1.95	0	0		0/2		0.5	1	1				0.55	5.17	3.41	0.95	3.05
13	814815	李芳	2	35	19.5717	163	52								1.52	65.7	4.4	11.63	0.64	0	0		3/3	3/12	1	？双侧	0	是			0.12	0.12	2.66	1.38	0.85
14	822257	李振群	2	69	20.9572	162	55								1.5	74.92	4.44	12.14	2.94	1	0		1/2		0.6	1	0				0.2	4.47	2.48	1.53	0.97
15	822403	贺琳艳	2	49	26.7094	156	65								1.98	98.18	5.37	16.31	1.01	0	0		0/1		1.2	1	0				0.71	4.4	2.67	0.96	2.11
16	822624	王美荣	2	61	19.8791	157	49								1.44	63.96	4.31	10.59	2.12	0	0	0	0/4		0.5	1	0				0.32	4.31	2.53	1.1	1.76
17	781962	陶应晶（SLE）	2	34	30.4076	156	74								1.5	90.9	4.42	16.53	3.86	0	1	1	0/11		0.6	1	浸润脂肪组织				0.39	2.91	1.91	0.85	1.22
18	822837	张莉	2	46	27.1416	164	73								2.13	108.1	4	14.68	1.14	0	0	0	0/2、0/5		0.5、0.3	1+2	0				0.31	6.18	4.18	1.11	2.65
19	823536	厉刚	1	45	24.6914	180	80								1.36	97.58	4.37	16.83	4.75	未测
20	823162	祝良顺	1	51	26.2346	180	85								1.43	60.16	4.37	9.94	1.26	0	0										无
21	823883	陶美勤	2	57	20.4382	167	57								1.38	97.9	4.17	17.52	1.64	0	0	0	0/2		0.3	1	0				0.16	4.15	3.04	1.13	1.15
22	824425	张传灵	2	50	24.4975	161	63.5								1.82	89.98	4.69	15.35	0.48	0	0		0/11(左);6/7(右)	6/29(右)	0.7/2.4	1+2					0.2	4.77	2.71	1.66	0.92
23	824164	陆玩兰	2	66	40	150	90								1.78	110.6	3.94	15.93	1.85	0	0		0/2(左);0/2(右)		0.9/1.1	1+1						5.48	3.33	1.33	1.45
24	824504	黄小君	2	49	21.0772	163	56								1.3	62.73	3.83	13.06	3.85	0	0		0		0.6	1					0.2	4.9	3.25	1.21	1.16
25	604601	张金娥	2	41	22.0386	165	60								1.75	77.25	4.4	11.68	1.31	0	0		2/2		0.7	1					0.23	4.08	2.94	0.78	1.77
26	824178	张金金	2	31	24.4646	163	65								1.77	86.33	4.95	14.78	2.21	0	0		2/3		0.7	1						5.1	3.33	1.56	0.74
27	824230	周恩涛	1	34	25.0593	173	75								1.99	102.2	5.57	17.54	2.56	0	0		3/4		1.5	1					0.35	5.05	3.1	0.98	3.63
28	824296	邹淑娟	2	57	20.3125	160	52								1.66	85.45	5.06	15.81	3.49	0	0										无
29		曹春蕾

## Sheet: Sheet2
Supplementary Table 4：Primer list for qPCR analysis in this study.
APOE-F	AACTGGCACTGGGTCGCTTTTG
APOE-R	CCTTCAACTCCTTCATGGTCTCGTC
PCOLCE2-F	CAGCCTGTCACCACCACATTCC
PCOLCE2-R	CAGAGTCCCCGTCCGTCTACAC
APOD-F	GCCACCGACTATGAGAACTATGCC
APOD-R	CTGGAGGGAGATTAGGGTTTCTTGC
TIMP1-F	ATCCTGTTGTTGCTGTGGCTGATAG
TIMP1-R	CGCTGGTATAAGGTGGTCTGGTTG
HTRA3-F	CTGAGACACCCGCTGTTTG
HTRA3-R	CCATTCTGTAGCTGCACCTTG
MT1A-F	ACTGGCTCCTGCAAATGCAAAGAG
MT1A-R	CACACTTGGCACAGCTCATGGG
β-actin-F	CATGTACGTTGCTATCCAGGC
β-actin-R	CTCCTTAATGTCACGCACGAT
